# Supplementary material for: Long-Term Winter Population Trends of Corvids in Relation to Urbanization and Climate at Northern Latitudes
Source: Animals (Basel). 2022 Jul 17;12(14):1820. doi: 10.3390/ani12141820 (PMC9311560; doi:10.3390/ani12141820)
Supplement: Supplementary file 1 [file animals-12-01820-s001.zip]

Archive with 1 entries (1 files):
- animals-1796297-supplementary.pdf
